# Supplementary material for: Responses of aerial insectivorous bats to local and landscape-level features of coffee agroforestry systems in Western Ghats, India
Source: PLoS One. 2018 Aug 16;13(8):e0201648. doi: 10.1371/journal.pone.0201648 (PMC6095497; doi:10.1371/journal.pone.0201648)
Supplement: S1 Dataset — Observed and estimated species richness, total and guildwise bat activity, predictor variables at each of the 20 sites sampled in 2015–16. Predicted and estimated species richness, predicted and observed total activity, predictor variables at each of the 9 sites sampled in 2016–17. (XLSX) [file pone.0201648.s004.xlsx]

## Sheet: 20 sites
Site Code	Observed species richness	Estimated species richness (SE)	Mean activity [proportion of sampled minutes filled with activity]			Tree density (per m2)	Builtup proportion within 1000m	Builtup proportion within 100m	Builtup proportion within 200m	Builtup proportion within 500m	Distance to forest (km)	X	Y
			Total	Edge space foragers	Cluttered space foragers
C1	5	5 (2.011)	0.25	0.228	0.022	0.033	0.006	0.0101859	0.00503725	0.00788517	2.168	75.647	13.3549
C11	4	4 (0.036)	0.219	0.189	0.031	0.046	0.012	0.0182073	0.0132178	0.00990708	2.226	75.6981	13.3094
C12	6	6 (0.141)	0.533	0.267	0.267	0.016	0.008	0.00324676	0.00902408	0.0102114	0.986	75.5557	13.0823
C13	5	5 (1.88)	0.129	0.124	0.004	0.065	0.003	0	0.00237141	0.00420933	7.652	75.7144	13.1552
C13-ROB	5	5 (0.145)	0.504	0.493	0.011	0.045	0.005	0	0.000397887	0.00392667	7.486	75.7129	13.1564
C17	7	7 (1.066)	0.322	0.317	0.006	0.025	0.004	0.00436085	0.00293641	0.00760506	0.579	75.5328	13.2332
C19	4	4 (0.036)	0.652	0.652	0	0.017	0.104	0.0825378	0.105265	0.0651122	1.639	75.6371	13.1278
C2	3	3 (1.875)	0.044	0.044	0	0.073	0.01	0.00461549	0.00670042	0.00467534	1.006	75.6121	13.2467
C20	6	6 (1.514)	0.218	0.178	0.04	0.09	0.011	0.018653	0.0148173	0.0110657	0.813	75.6561	13.2749
C21	4	4 (1.077)	0.504	0.5	0.004	0.043	0.007	0.0214541	0.0426297	0.00969572	8.259	75.7204	13.1737
C23	5	5 (0.036)	0.519	0.478	0.042	0.087	0.007	0	0	0.00521774	0.772	75.6727	13.2899
C24	6	6 (1.66)	0.156	0.129	0.027	0.029	0.002	0	0.00194169	0.00467534	0.0936	75.5695	13.3132
C3	4	4 (1.522)	0.053	0.053	0	0.057	0.004	0	0.00245894	0.0009944	0.237	75.6398	13.1995
C3-SO	5	5 (1.522)	0.138	0.129	0.009	0.071	0.005	0	0.000795775	0.00370003	0.277	75.6417	13.1968
C4-D	6	6 (1.998)	0.289	0.275	0.014	0.035	0.003	0	0	0.00268653	2.009	75.6715	13.3708
C4-K	6	6 (1.068)	0.385	0.363	0.022	0.025	0.002	0	0	0.00152025	1.759	75.6757	13.3724
C5	3	3 (1.077)	0.022	0.019	0.004	0.089	0.005	0	0	0.00365165	1.897	75.6901	13.3332
C6	5	5 (1.068)	0.278	0.194	0.083	0.097	0.007	0	0	0.00488033	0.101	75.668	13.3375
C7	4	4 (0.036)	0.506	0.483	0.022	0.026	0.008	0.00798958	0.0035969	0.0027642	2.837	75.7037	13.2626
C8	3	3 (0.036)	0.225	0.225	0	0.081	0.01	0.0452955	0.0232685	0.00924117	0.646	75.6186	13.2205

## Sheet: 9 sites
Site code	SR_estimate	Confidence Interval	SR_predicted	Confidence Interval	Mean activity [proportion of sampled minutes filled with activity]				Tree density (per m2)	Builtup proportion within 1000m	Distance to forest (km)
					Activity_observed	Confidence Interval	Activity_predicted	Confidence Interval
C30	6.3	(4.53,8.06)	5.034	(4.94,5.12)	0.2248	(0.157, 0.293)	0.322	(0.159, 0.485)	0.035	0.004	1.071
C31	5.9	(1.3,10.49)	3.968	(1.63,6.3)	0.37	(0.096, 0.644)	0.2	(-0.147, 0.547)	0.075	0.006	0.998
C32	5.4	(3.22,7.58)	5.055	(4.91,5.19)	0.2967	(0.066, 0.527)	0.327	(0.295, 0.360)	0.02	0.005	0.449
C33_arab	5.9	(4.52,7.27)	4.807	(4.27,5.34)	0.1467	(0.110, 0.183)	0.234	(0.149, 0.318)	0.049	0.003	0.313
C33_rob	5.6	(3.42,7.78)	5.076	(4.98,5.17)	0.208	(0.087, 0.329)	0.321	(0.258, 0.384)	0.02	0.005	0.313
C34	5.4	(3.83,6.97)	4.199	(2.27,6.12)	0.288	(0.131, 0.445)	0.26	(0.008, 0.512)	0.055	0.007	1.019
C35	6.4	(5.1,7.7)	4.787	(4.15,5.42)	0.5227	(0.328, 0.717)	0.252	(0.241, 0.262)	0.04	0.005	0.166
C36	7.3	(5.77,8.83)	5.049	(4.95,5.14)	0.4978	(0.399, 0.597)	0.301	(0.290, 0.311)	0.029	0.004	0.443
CC01	6	(2.49,9.51)	5.604	(4.42,6.79)	0.1467	(0.073, 0.220)	0.292	(0.223, 0.362)	0.026	0.001	0.129
